# Supplementary material for: Effects of inorganic mercury exposure in the alveolar bone of rats: an approach of qualitative and morphological aspects
Source: PeerJ. 2022 Jan 26;10:e12573. doi: 10.7717/peerj.12573 (PMC8800384; doi:10.7717/peerj.12573)
Supplement: Supplemental Information 3 [file peerj-10-12573-s003.csv]

This file can be opened by GraphPad Prism (version 5.00 or later).
This file contains 7 data tables and 4 info tables:
Project info 1
levels of Hg
Bs/Tv
Tb.Th
TB.Sp
Tb.N
Bs/Tv
Area
Levels of Hg
	Control	HgCl2
	0	0,048
	0	0,05
	0	0,041
	0	0,054
	0	0,048
	0	0,05
	0	0,041
		0,054
Bv/Tv
	Control	HgCl2
	43,18734	68,18028
	54,63372	63,4872
	56,29483	65,59793
	56,37734	65,34716
	55,93875	48,73253
	50,19437	57,38489
	47,6794	60,7517
Tb.Th
	Control	HgCl2
	0,06784	0,06952
	0,07118	0,07482
	0,07348	0,0775
	0,07033
Tb.Sp
	Control	HgCl2
	0,22455	0,14264
	0,18442	0,13788
	0,20517	0,15332
	0,17483	0,20039
	0,2199
Tb.N
	Control	HgCl2
	7,67586	8,48497
	7,66139	9,68366
	7,77082	8,43151
	6,9312	7,46895
		9,18259
Bs/Tv
	Control	HgCl2
	17,37071	22,56253
	21,27619	20,84704
	19,59073	24,81237
	17,43941	20,14788
	20,59925
	21,63507
Area
	Control	HgCl2
	0,679	0,729
	0,631	0,664
	0,631	0,638
	0,664	0,639
	0,61	0,696
